# Supplementary material for: Investigating the exhaled lipid biomarkers among e-cigarette users compared to non-smokers
Source: Lipids Health Dis. 2026 Feb 27;25:102. doi: 10.1186/s12944-026-02911-8 (PMC13049796; doi:10.1186/s12944-026-02911-8)
Supplement: Supplementary file 1 — Additional file 1: Table S1. A list of the phospholipid species identified in PEx samples. [file 12944_2026_2911_MOESM1_ESM.xlsx]

## Sheet: Table S1
Supplementary data
Table S1: A list of the phospholipid species identified in PEx samples
		Only the Quantification MRMs listed													analyte_area/standard_area		TypeII Correction		Response*Standard_mol
Class	PublicationName	PEAK_Name	SAMPLE_desc	Chromatography_Method	PEAK_RetentionTime	Polarity	Adduct	ConeVoltage	CollisionEnergy	MS1	MS2	PEAK_area	Internal Standard	Standard Mol Amount	PEAK_Response	LICAR_Name	LICAR_ratio	LICAR_Corrected_Response	LipidSpecies_mol	LipidClass_mol	LipidsTotal_mol	Species_mol%	Class_mol%	WithinClass_mol%
HexCer	xHexCer(18_1_d5/18:0)	xHexCer-d18_1-18_0-269-1	HQC	HILIC	0.92	ES+	[M+H]+	50	30	733.635	269.3	54520.5	xHexCer-d18_1-18_0-269-1	1.82e-13	Area_Ratio
HexCer	GlcCer(d18:1/16:0)	HexCer-d18_1-16_0-264-1	HQC	HILIC	0.9434	ES+	[M+H]+	50	30	700.572	264.269	4969.76	xHexCer-d18_1-18_0-269-1		0.0911541		1	0.0911541	1.659e-14	3.26946e-14	2.97979e-11	0.0556753	0.109721	50.7424
HexCer	GlcCer(d18:1/18:0)	HexCer-d18_1-18_0-264-1	HQC	HILIC	0.9221	ES+	[M+H]+	50	30	728.604	264.269	2471.11	xHexCer-d18_1-18_0-269-1		0.0453245		1	0.0453245	8.24906e-15	3.26946e-14	2.97979e-11	0.0276834	0.109721	25.2306
HexCer	GlcCer(d18:1/20:0)	HexCer-d18_1-20_0-264-1	HQC	HILIC	0.8972	ES+	[M+H]+	50	30	756.635	264.269	1147.73	xHexCer-d18_1-18_0-269-1		0.0210513		1	0.0210513	3.83134e-15	3.26946e-14	2.97979e-11	0.0128578	0.109721	11.7186
HexCer	GlcCer(d18:1/22:0)	HexCer-d18_1-22_0-264-1	HQC	HILIC	0.8803	ES+	[M+H]+	50	30	784.666	264.269	1205.5	xHexCer-d18_1-18_0-269-1		0.0221109		1	0.0221109	4.02419e-15	3.26946e-14	2.97979e-11	0.013505	0.109721	12.3084
SM	xSM(d18:1/18:1_d7)	xSM-d18_1-18_1-184-1	HQC	HILIC	1.9	ES+	[M+H]+	50	30	738.647	184.073	1.58147e+06	xSM-d18_1-18_1-184-1	1.0025e-12	Area_Ratio
SM	SM(30:1;O2)	SM-d18_1-12_0-184-1	HQC	HILIC	2.0103	ES+	[M+H]+	50	30	647.512	184.073	356.406	xSM-d18_1-18_1-184-1		0.000225363		1	0.000225363	2.25927e-16	1.97457e-13	2.97979e-11	0.000758199	0.662656	0.114418
SM	SM(32:1;O2)	SM-d18_1-14_0-184-1	HQC	HILIC	1.9761	ES+	[M+H]+	50	30	675.544	184.073	11351.3	xSM-d18_1-18_1-184-1		0.00717766		1	0.00717766	7.1956e-15	1.97457e-13	2.97979e-11	0.0241481	0.662656	3.64413
SM	SM(32:2;O2)	SM-d18_1-14_1-184-1	HQC	HILIC	1.9802	ES+	[M+H]+	50	30	673.528	184.073	200.179	xSM-d18_1-18_1-184-1		0.000126578		1	0.000126578	1.26894e-16	1.97457e-13	2.97979e-11	0.00042585	0.662656	0.0642642
SM	SM(34:1;O2)	SM-d18_1-16_0-184-1	HQC	HILIC	1.9505	ES+	[M+H]+	50	30	703.575	184.073	246657	xSM-d18_1-18_1-184-1		0.155967		1	0.155967	1.56357e-13	1.97457e-13	2.97979e-11	0.524724	0.662656	79.1851
SM	SM(34:2;O2)	SM-d18_1-16_1-184-1	HQC	HILIC	1.9547	ES+	[M+H]+	50	30	701.559	184.073	9690.28	xSM-d18_1-18_1-184-1		0.00612738		1	0.00612738	6.1427e-15	1.97457e-13	2.97979e-11	0.0206146	0.662656	3.1109
SM	SM(35:1;O2)	SM-d18_1-17_0-184-1	HQC	HILIC	1.9378	ES+	[M+H]+	50	30	717.591	184.073	4642.07	xSM-d18_1-18_1-184-1		0.00293528		1	0.00293528	2.94262e-15	1.97457e-13	2.97979e-11	0.00987529	0.662656	1.49026
SM	SM(36:1;O2)	SM-d18_1-18_0-184-1	HQC	HILIC	1.9252	ES+	[M+H]+	50	30	731.606	184.073	34404.1	xSM-d18_1-18_1-184-1		0.0217545		1	0.0217545	2.18089e-14	1.97457e-13	2.97979e-11	0.0731895	0.662656	11.0449
SM	SM(36:2;O2)	SM-d18_1-18_1-184-1	HQC	HILIC	1.925	ES+	[M+H]+	50	30	729.591	184.073	4192.99	xSM-d18_1-18_1-184-1		0.00265132		1	0.00265132	2.65795e-15	1.97457e-13	2.97979e-11	0.00891994	0.662656	1.34609
LPC	xLPC 18:1_d7	xLPC-18_1-0-184-1-B	HQC	HILIC	2.15	ES+	[M+H]+	10	30	529.399	184.073	525531	xLPC-18_1-0-184-1-B	1.125e-12	Area_Ratio
LPC	LPC(16:0)_A	LPC-16_0-0-184-1-A	HQC	HILIC	2.0993	ES+	[M+H]+	10	30	496.3	184.1	80449.8	xLPC-18_1-0-184-1-B		0.153083		1	0.153083	1.72218e-13	6.62781e-13	2.97979e-11	0.577955	2.22426	25.9842
LPC	LPC(16:0)_B	LPC-16_0-0-184-1-B	HQC	HILIC	2.1815	ES+	[M+H]+	10	30	496.3	184.1	137063	xLPC-18_1-0-184-1-B		0.260808		1	0.260808	2.9341e-13	6.62781e-13	2.97979e-11	0.984667	2.22426	44.2695
LPC	LPC(16:1)_A	LPC-16_1-0-184-1-A	HQC	HILIC	2.1164	ES+	[M+H]+	10	30	494.324	184.073	5485.14	xLPC-18_1-0-184-1-B		0.0104373		1	0.0104373	1.1742e-14	6.62781e-13	2.97979e-11	0.0394055	2.22426	1.77162
LPC	LPC(16:1)_B	LPC-16_1-0-184-1-B	HQC	HILIC	2.1986	ES+	[M+H]+	10	30	494.324	184.073	8168.74	xLPC-18_1-0-184-1-B		0.0155438		1	0.0155438	1.74867e-14	6.62781e-13	2.97979e-11	0.0586846	2.22426	2.63839
LPC	LPC(18:0)_A	LPC-18_0-0-184-1-A	HQC	HILIC	2.0527	ES+	[M+H]+	10	30	524.371	184.073	5386.89	xLPC-18_1-0-184-1-B		0.0102504		1	0.0102504	1.15317e-14	6.62781e-13	2.97979e-11	0.0386997	2.22426	1.73989
LPC	LPC(18:0)_B	LPC-18_0-0-184-1-B	HQC	HILIC	2.1307	ES+	[M+H]+	10	30	524.371	184.073	14421.6	xLPC-18_1-0-184-1-B		0.0274419		1	0.0274419	3.08722e-14	6.62781e-13	2.97979e-11	0.103605	2.22426	4.65797
LPC	LPC(18:1)_A	LPC-18_1-0-184-1-A	HQC	HILIC	2.0612	ES+	[M+H]+	10	30	522.355	184.073	16237.8	xLPC-18_1-0-184-1-B		0.0308979		1	0.0308979	3.47601e-14	6.62781e-13	2.97979e-11	0.116653	2.22426	5.24458
LPC	LPC(18:1)_B	LPC-18_1-0-184-1-B	HQC	HILIC	2.1477	ES+	[M+H]+	10	30	522.355	184.073	25285.5	xLPC-18_1-0-184-1-B		0.0481141		1	0.0481141	5.41283e-14	6.62781e-13	2.97979e-11	0.181652	2.22426	8.16685
LPC	LPC(18:2)_A	LPC-18_2-0-184-1-A	HQC	HILIC	2.0869	ES+	[M+H]+	10	30	520.34	184.073	6884.76	xLPC-18_1-0-184-1-B		0.0131006		1	0.0131006	1.47381e-14	6.62781e-13	2.97979e-11	0.0494604	2.22426	2.22368
LPC	LPC(18:2)_B	LPC-18_2-0-184-1-B	HQC	HILIC	2.1692	ES+	[M+H]+	10	30	520.34	184.073	10227.7	xLPC-18_1-0-184-1-B		0.0194615		1	0.0194615	2.18942e-14	6.62781e-13	2.97979e-11	0.0734759	2.22426	3.30339
LPE	xLPE 18:1_d7	xLPE-18_1-0-346-1-A	HQC	HILIC	2.21	ES+	[M+H]+	30	20	487.352	346.333	8435	xLPE-18_1-0-346-1-A	2.525e-13	*Peak_Height_Ratio_Was_Used
PEO	PE (O-2:0_18:1)	PEO-2_0-18_1-367-1	HQC	HILIC	1.9309	ES+	[M+H]+	30	20	508.34	367.321	41654.9	xLPE-18_1-0-346-1-A		3.95012		1	3.95012	9.97404e-13	1.60857e-12	2.97979e-11	3.34724	5.39826	62.0059
PEO	PE (O-2:0_18:2)	PEO-2_0-18_2-365-1	HQC	HILIC	1.9523	ES+	[M+H]+	30	20	506.324	365.305	11234.3	xLPE-18_1-0-346-1-A		1.13232		1	1.13232	2.85911e-13	1.60857e-12	2.97979e-11	0.959502	5.39826	17.7743
PEO	PE (O-2:0_20:1)	PEO-2_0-20_1-395-1	HQC	HILIC	1.8975	ES+	[M+H]+	30	20	536.371	395.352	1306.93	xLPE-18_1-0-346-1-A		0.117148		1	0.117148	2.95798e-14	1.60857e-12	2.97979e-11	0.0992684	5.39826	1.8389
PEO	PE (O-2:0_20:4)	PEO-2_0-20_4-389-1	HQC	HILIC	1.9189	ES+	[M+H]+	30	20	530.324	389.305	12758.6	xLPE-18_1-0-346-1-A		1.17097		1	1.17097	2.9567e-13	1.60857e-12	2.97979e-11	0.992252	5.39826	18.381
PE	xPE(15:0/18:1_d7)	xPE-15_0-18_1-288-1	HQC	HILIC	1.63	ES-	[M-H]-	50	31	709.552	288.293	24961.1	xPE-15_0-18_1-288-1	1.8625e-13	Area_Ratio
PE	PE(14:0_18:1)	PE-14_0-18_1-281-1	HQC	HILIC	1.6451	ES-	[M-H]-	50	31	688.492	281.249	147.524	xPE-15_0-18_1-288-1		0.00591016	PE 14:0/18:1	1	0.00591016	1.10077e-15	3.89817e-13	2.97979e-11	0.00369412	1.30821	0.28238
PE	PE(16:0_16:1)	PE-16_0-16_1-253-1	HQC	HILIC	1.6454	ES-	[M-H]-	50	31	688.492	253.217	745.687	xPE-15_0-18_1-288-1		0.029874	PE 16:0/16:1	1	0.029874	5.56403e-15	3.89817e-13	2.97979e-11	0.0186726	1.30821	1.42734
PE	PE(16:0_18:1)	PE-16_0-18_1-281-1	HQC	HILIC	1.621	ES-	[M-H]-	50	31	716.524	281.249	11055.5	xPE-15_0-18_1-288-1		0.44291	PE 16:0/18:1	0.992662	0.43966	8.18867e-14	3.89817e-13	2.97979e-11	0.274807	1.30821	21.0064
PE	PE(16:0_18:2)	PE-16_0-18_2-279-1	HQC	HILIC	1.6247	ES-	[M-H]-	50	31	714.508	279.233	2775.29	xPE-15_0-18_1-288-1		0.111185	PE 16:0/18:2	1	0.111185	2.07081e-14	3.89817e-13	2.97979e-11	0.0694954	1.30821	5.31227
PE	PE(16:0_20:4)	PE-16_0-20_4-303-1	HQC	HILIC	1.5912	ES-	[M-H]-	50	31	738.508	303.233	807.843	xPE-15_0-18_1-288-1		0.0323641	PE 16:0/20:4	1	0.0323641	6.02782e-15	3.89817e-13	2.97979e-11	0.020229	1.30821	1.54632
PE	PE(16:1_18:0)	PE-16_1-18_0-283-1	HQC	HILIC	1.6207	ES-	[M-H]-	50	31	716.524	283.264	219.401	xPE-15_0-18_1-288-1		0.00878972	PE 16:1/18:0	0.948027	0.00833289	1.552e-15	3.89817e-13	2.97979e-11	0.00520843	1.30821	0.398135
PE	PE(16:1_18:1)	PE-16_1-18_1-253-1	HQC	HILIC	1.6201	ES-	[M-H]-	50	31	714.508	253.217	799.918	xPE-15_0-18_1-288-1		0.0320466	PE 18:1/16:1	1	0.0320466	5.96868e-15	3.89817e-13	2.97979e-11	0.0200306	1.30821	1.53115
PE	PE(18:0_18:1)	PE-18_0-18_1-281-1	HQC	HILIC	1.6009	ES-	[M-H]-	50	31	744.555	281.249	9556.6	xPE-15_0-18_1-288-1		0.38286	PE 18:0/18:1	0.92477	0.354058	6.59433e-14	3.89817e-13	2.97979e-11	0.221302	1.30821	16.9164
PE	PE(18:0_18:2)	PE-18_0-18_2-279-1	HQC	HILIC	1.609	ES-	[M-H]-	50	31	742.539	279.233	3803.96	xPE-15_0-18_1-288-1		0.152396	PE 18:0/18:2	0.938325	0.142997	2.66332e-14	3.89817e-13	2.97979e-11	0.0893795	1.30821	6.83221
PE	PE(18:0_20:4)	PE-18_0-20_4-303-1	HQC	HILIC	1.5672	ES-	[M-H]-	50	31	766.539	303.233	2158.76	xPE-15_0-18_1-288-1		0.0864852	PE 18:0/20:4	0.977786	0.084564	1.575e-14	3.89817e-13	2.97979e-11	0.0528563	1.30821	4.04036
PE	PE(18:1/18:1)	PE-18_1-18_1-281-1	HQC	HILIC	1.5963	ES-	[M-H]-	50	31	742.539	281.249	14980.7	xPE-15_0-18_1-288-1		0.600164	PE 18:1/18:1	0.984714	0.59099	1.10072e-13	3.89817e-13	2.97979e-11	0.369396	1.30821	28.2368
PE	PE(18:1_18:2)	PE-18_1-18_2-279-1	HQC	HILIC	1.6044	ES-	[M-H]-	50	31	740.524	279.233	5409.15	xPE-15_0-18_1-288-1		0.216703	PE 18:1/18:2	1	0.216703	4.0361e-14	3.89817e-13	2.97979e-11	0.135449	1.30821	10.3538
PE	PE(18:1_20:4)	PE-18_1-20_4-303-1	HQC	HILIC	1.5668	ES-	[M-H]-	50	31	764.524	303.233	1105.65	xPE-15_0-18_1-288-1		0.0442949	PE 18:1/20:4	1	0.0442949	8.24993e-15	3.89817e-13	2.97979e-11	0.0276863	1.30821	2.11636
PG	xPG(15:0/18:1_d7)	xPG-15_0-18_1-288-1	HQC	HILIC	1.22	ES-	[M-H]-	30	40	740.546	288.293	218493	xPG-15_0-18_1-288-1	8.725e-13	Area_Ratio
PG	PG(14:0_16:0)	PG-14_0-16_0-227-1	HQC	HILIC	1.2577	ES-	[M-H]-	30	40	693.471	227.202	2862.87	xPG-15_0-18_1-288-1		0.0131028	PG 16:0/14:0	1	0.0131028	1.14322e-14	2.20942e-12	2.97979e-11	0.0383658	7.41471	0.517428
PG	PG(16:0/16:0)	PG-16_0-16_0-255-1	HQC	HILIC	1.2366	ES-	[M-H]-	30	40	721.503	255.233	57996.4	xPG-15_0-18_1-288-1		0.265438	PG 16:0/16:0	0.993175	0.263626	2.30014e-13	2.20942e-12	2.97979e-11	0.771915	7.41471	10.4106
PG	PG(16:0_16:1)	PG-16_0-16_1-253-1	HQC	HILIC	1.2365	ES-	[M-H]-	30	40	719.487	253.217	10011.3	xPG-15_0-18_1-288-1		0.0458195	PG 16:0/16:1	1	0.0458195	3.99775e-14	2.20942e-12	2.97979e-11	0.134162	7.41471	1.80941
PG	PG(16:0_18:0)	PG-16_0-18_0-255-1	HQC	HILIC	1.2169	ES-	[M-H]-	30	40	749.534	255.233	19845.6	xPG-15_0-18_1-288-1		0.0908295	PG 18:0/16:0	0.775703	0.0704567	6.14735e-14	2.20942e-12	2.97979e-11	0.206302	7.41471	2.78233
PG	PG(16:0_18:1)	PG-16_0-18_1-281-1	HQC	HILIC	1.2123	ES-	[M-H]-	30	40	747.518	281.249	197625	xPG-15_0-18_1-288-1		0.904489	PG 16:0/18:1	0.997703	0.902411	7.87353e-13	2.20942e-12	2.97979e-11	2.64232	7.41471	35.6362
PG	PG(16:0_18:2)	PG-16_0-18_2-279-1	HQC	HILIC	1.2202	ES-	[M-H]-	30	40	745.503	279.233	10005.1	xPG-15_0-18_1-288-1		0.0457911	PG 16:0/18:2	1	0.0457911	3.99527e-14	2.20942e-12	2.97979e-11	0.134079	7.41471	1.80829
PG	PG(16:1_18:0)	PG-16_1-18_0-253-1	HQC	HILIC	1.2162	ES-	[M-H]-	30	40	747.518	253.217	6811.59	xPG-15_0-18_1-288-1		0.0311753	PG 18:0/16:1	0.960781	0.0299526	2.61337e-14	2.20942e-12	2.97979e-11	0.0877032	7.41471	1.18283
PG	PG(16:1_18_1)	PG-16_1-18_1-253-1	HQC	HILIC	1.2156	ES-	[M-H]-	30	40	745.503	253.217	5313.74	xPG-15_0-18_1-288-1		0.0243199	PG 18:1/16:1	1	0.0243199	2.12191e-14	2.20942e-12	2.97979e-11	0.0712103	7.41471	0.960392
PG	PG(18:0_18:1)	PG-18_0-18_1-281-1	HQC	HILIC	1.1966	ES-	[M-H]-	30	40	775.55	281.249	122243	xPG-15_0-18_1-288-1		0.559482	PG 18:0/18:1	0.95048	0.531777	4.63975e-13	2.20942e-12	2.97979e-11	1.55708	7.41471	20.9998
PG	PG(18:0_18_2)	PG-18_0-18_2-279-1	HQC	HILIC	1.2004	ES-	[M-H]-	30	40	773.534	279.233	7690.73	xPG-15_0-18_1-288-1		0.0351989	PG 18:0/18:2	0.962143	0.0338664	2.95484e-14	2.20942e-12	2.97979e-11	0.0991629	7.41471	1.33738
PG	PG(18:0_20:4)	PG-18_0-20_4-303-1	HQC	HILIC	1.1625	ES-	[M-H]-	30	40	797.534	303.233	1857.58	xPG-15_0-18_1-288-1		0.00850176	PG 18:0/20:4	1	0.00850176	7.41778e-15	2.20942e-12	2.97979e-11	0.0248937	7.41471	0.335734
PG	PG(18:1/18:1)	PG-18_1-18_1-281-1	HQC	HILIC	1.1919	ES-	[M-H]-	30	40	773.534	281.249	117482	xPG-15_0-18_1-288-1		0.53769	PG 18:1/18:1	0.997156	0.53616	4.678e-13	2.20942e-12	2.97979e-11	1.56991	7.41471	21.1729
PG	PG(18:1_18:2)	PG-18_1-18_2-279-1	HQC	HILIC	1.2	ES-	[M-H]-	30	40	771.518	279.233	5791.23	xPG-15_0-18_1-288-1		0.0265053	PG 18:1/18:2	1	0.0265053	2.31258e-14	2.20942e-12	2.97979e-11	0.0776091	7.41471	1.04669
PI	xPI(15:0/18:1_d7)	xPI-15_0-18_1-288-1	HQC	HILIC	2.38	ES-	[M-H]-	50	50	828.562	288.293	3608.34	xPI-15_0-18_1-288-1	2.5e-13	Area_Ratio
PI	PI(16:0_18:1)	PI-16_0-18_1-255-1	HQC	HILIC	2.3633	ES-	[M-H]-	50	50	835.534	255.233	2088.87	xPI-15_0-18_1-288-1		0.5789	PI 18:1/16:0	1	0.5789	1.44725e-13	1.13499e-12	2.97979e-11	0.48569	3.80898	12.7512
PI	PI(18:0_18:1)	PI-18_0-18_1-283-1	HQC	HILIC	2.3422	ES-	[M-H]-	50	50	863.566	283.264	6730.19	xPI-15_0-18_1-288-1		1.86518	PI 18:0/18:1	0.976498	1.82134	4.55335e-13	1.13499e-12	2.97979e-11	1.52808	3.80898	40.1178
PI	PI(18:0_20:4)	PI-18_0-20_4-283-1	HQC	HILIC	2.2976	ES-	[M-H]-	50	50	885.55	283.264	584.622	xPI-15_0-18_1-288-1		0.16202	PI 20:4/18:0	1	0.16202	4.05049e-14	1.13499e-12	2.97979e-11	0.135932	3.80898	3.56874
PI	PI(18:1/18:1)	PI-18_1-18_1-281-1	HQC	HILIC	2.3415	ES-	[M-H]-	50	50	861.55	281.249	7136.27	xPI-15_0-18_1-288-1		1.97771	PI 18:1/18:1	1	1.97771	4.94429e-13	1.13499e-12	2.97979e-11	1.65928	3.80898	43.5622
PS	xPS(15:0/18:1_d7)	xPS-15_0-18_1-570-1	HQC	HILIC	2.42	ES+	[M+H]+	50	25	755.556	570.547	6444.65	xPS-15_0-18_1-570-1	1.255e-13	Area_Ratio
PS	PS(34:1)	PS-16_0-18_1-577-1	HQC	HILIC	2.4102	ES+	[M+H]+	50	25	762.528	577.519	1658.1	xPS-15_0-18_1-570-1		0.248858		1	0.248858	3.12317e-14	3.22357e-13	2.97979e-11	0.104812	1.08181	9.68856
PS	PS(36:1)	PS-18_0-18_1-605-1	HQC	HILIC	2.3931	ES+	[M+H]+	50	25	790.559	605.55	12426.2	xPS-15_0-18_1-570-1		1.70855		1	1.70855	2.14423e-13	3.22357e-13	2.97979e-11	0.719592	1.08181	66.5173
PS	PS(36:2)	PS-18_1-18_1-603-1	HQC	HILIC	2.3928	ES+	[M+H]+	50	25	788.544	603.535	3761.36	xPS-15_0-18_1-570-1		0.611172		1	0.611172	7.67021e-14	3.22357e-13	2.97979e-11	0.257408	1.08181	23.7942
PC	xPC(15:0/18:1_d7)	xPCneg-15_0-18_1-288-1	HQC	RP_C8	2.13	ES-	[M-OAc]-	15	40	811.62	288.293	81611.4	xPC-15_0-18_1-288-1	5e-12	Area_Ratio
PC	PC(14:0/14:0)	PC-14_0-14_0-227-1	HQC	RP_C8	1.4609	ES-	[M-OAc]-	15	40	736.513	227.202	12495.4	xPC-15_0-18_1-288-1		0.153109		1	0.153109	7.65543e-13	2.32398e-11	2.97979e-11	2.56912	77.9914	3.29411
PC	PC(14:0_16:0)	PC-14_0-16_0-227-1	HQC	RP_C8	1.835	ES-	[M-OAc]-	15	40	764.545	227.202	19674.7	xPC-15_0-18_1-288-1		0.241078		1	0.241078	1.20539e-12	2.32398e-11	2.97979e-11	4.04523	77.9914	5.18676
PC	PC(14:0_16:1)	PC-14_0-16_1-253-1	HQC	RP_C8	1.5213	ES-	[M-OAc]-	15	40	762.529	253.217	181.232	xPC-15_0-18_1-288-1		0.00222067		1	0.00222067	1.11034e-14	2.32398e-11	2.97979e-11	0.0372623	77.9914	0.0477774
PC	PC(14:0_18:0)	PC-14_0-18_0-227-1	HQC	RP_C8	2.301	ES-	[M-OAc]-	15	40	792.576	227.202	532.875	xPC-15_0-18_1-288-1		0.00652942		1	0.00652942	3.26471e-14	2.32398e-11	2.97979e-11	0.109562	77.9914	0.14048
PC	PC(14:0_18:1)	PC-14_0-18_1-281-1	HQC	RP_C8	1.9212	ES-	[M-OAc]-	15	40	790.56	281.249	1083.76	xPC-15_0-18_1-288-1		0.0132795		1	0.0132795	6.63977e-14	2.32398e-11	2.97979e-11	0.222827	77.9914	0.285707
PC	PC(15:0_16:0)	PC-15_0-16_0-241-1	HQC	RP_C8	2.0499	ES-	[M-OAc]-	15	40	778.56	241.217	5380.98	xPC-15_0-18_1-288-1		0.0659342		1	0.0659342	3.29671e-13	2.32398e-11	2.97979e-11	1.10636	77.9914	1.41856
PC	PC(16:0/16:0)	PC-16_0-16_0-255-1	HQC	RP_C8	2.2912	ES-	[M-OAc]-	15	40	792.576	255.233	259478	xPC-15_0-18_1-288-1		3.17944		1	3.17944	1.58972e-11	2.32398e-11	2.97979e-11	53.3502	77.9914	68.4052
PC	PC(16:0_16:1)	PC-16_0-16_1-253-1	HQC	RP_C8	1.9215	ES-	[M-OAc]-	15	40	790.56	253.217	19902.8	xPC-15_0-18_1-288-1		0.243873		1	0.243873	1.21937e-12	2.32398e-11	2.97979e-11	4.09213	77.9914	5.24689
PC	PC(16:0_17:0)	PC-16_0-17_0-269-1	HQC	RP_C8	2.5266	ES-	[M-OAc]-	15	40	806.592	269.249	4231.27	xPC-15_0-18_1-288-1		0.0518466		1	0.0518466	2.59233e-13	2.32398e-11	2.97979e-11	0.869973	77.9914	1.11547
PC	PC(16:0_18:0)	PC-16_0-18_0-283-1	HQC	RP_C8	2.8695	ES-	[M-OAc]-	15	40	820.607	283.264	4660.27	xPC-15_0-18_1-288-1		0.0571032		1	0.0571032	2.85516e-13	2.32398e-11	2.97979e-11	0.958176	77.9914	1.22857
PC	PC(16:0_18:1)	PC-16_0-18_1-281-1	HQC	RP_C8	2.4027	ES-	[M-OAc]-	15	40	818.592	281.249	30858.8	xPC-15_0-18_1-288-1		0.378119		1	0.378119	1.89059e-12	2.32398e-11	2.97979e-11	6.34474	77.9914	8.13517
PC	PC(16:0_18:2)	PC-16_0-18_2-255-1	HQC	RP_C8	1.9933	ES-	[M-OAc]-	15	40	816.576	255.233	4271.35	xPC-15_0-18_1-288-1		0.0523377		1	0.0523377	2.61688e-13	2.32398e-11	2.97979e-11	0.878213	77.9914	1.12604
PC	PC(16:0_20:4)	PC-16_0-20_4-303-1	HQC	RP_C8	1.9442	ES-	[M-OAc]-	15	40	840.576	303.233	842.317	xPC-15_0-18_1-288-1		0.0103211		1	0.0103211	5.16054e-14	2.32398e-11	2.97979e-11	0.173185	77.9914	0.222056
PC	PC(16:0_7:0;O)	PC-16_0-7_0al-143-1	HQC	RP_C8	0.6277	ES-	[M-OAc]-	15	40	680.4	143	206.169	xPC-15_0-18_1-288-1		0.00252623		1	0.00252623	1.26312e-14	2.32398e-11	2.97979e-11	0.0423895	77.9914	0.0543515
PC	PC(16:0_9:0;O)	PC-16_0-9_0al-171-1	HQC	RP_C8	0.6795	ES-	[M-OAc]-	15	40	708.446	171	1590.98	xPC-15_0-18_1-288-1		0.0194946		1	0.0194946	9.7473e-14	2.32398e-11	2.97979e-11	0.327114	77.9914	0.419423
PC	PC(O-16:0/16:0)	PC-16_0e-16_0-255-1	HQC	RP_C8	2.6383	ES-	[M-OAc]-	15	40	778.597	255.233	976.462	xPC-15_0-18_1-288-1		0.0119648		1	0.0119648	5.98239e-14	2.32398e-11	2.97979e-11	0.200766	77.9914	0.257421
PC	PC(P-16:0/16:0)	PC-16_0p-16_0-255-1	HQC	RP_C8	2.5927	ES-	[M-OAc]-	15	40	776.581	255.233	359.063	xPC-15_0-18_1-288-1		0.00439967		1	0.00439967	2.19984e-14	2.32398e-11	2.97979e-11	0.0738253	77.9914	0.0946583
PC	PC(16:1/16:1)	PC-16_1-16_1-253-1	HQC	RP_C8	1.6151	ES-	[M-OAc]-	15	40	788.545	253.217	209.559	xPC-15_0-18_1-288-1		0.00256777		1	0.00256777	1.28388e-14	2.32398e-11	2.97979e-11	0.0430865	77.9914	0.0552451
PC	PC(16:1_18:0)	PC-16_1-18_0-253-1	HQC	RP_C8	2.4223	ES-	[M-OAc]-	15	40	818.592	253.217	744.182	xPC-15_0-18_1-288-1		0.00911861		1	0.00911861	4.5593e-14	2.32398e-11	2.97979e-11	0.153008	77.9914	0.196186
PC	PC(16:1_18:1)	PC-16_1-18_1-253-1	HQC	RP_C8	1.988	ES-	[M-OAc]-	15	40	816.576	253.217	596.7	xPC-15_0-18_1-288-1		0.00731148		1	0.00731148	3.65574e-14	2.32398e-11	2.97979e-11	0.122685	77.9914	0.157305
PC	PC(18:0_18:1)	PC-18_0-18_1-283-1	HQC	RP_C8	3.013	ES-	[M-OAc]-	15	40	846.623	283.264	1208.37	xPC-15_0-18_1-288-1		0.0148064		1	0.0148064	7.40322e-14	2.32398e-11	2.97979e-11	0.248448	77.9914	0.318559
PC	PC(18:0_18:2)	PC-18_0-18_2-279-1	HQC	RP_C8	2.5136	ES-	[M-OAc]-	15	40	844.607	279.233	3084.53	xPC-15_0-18_1-288-1		0.0377954		1	0.0377954	1.88977e-13	2.32398e-11	2.97979e-11	0.634196	77.9914	0.813162
PC	PC(18:1_20:4)	PC-18_0-20_4-303-1	HQC	RP_C8	2.4443	ES-	[M-OAc]-	15	40	868.607	303.233	315.641	xPC-15_0-18_1-288-1		0.00386761		1	0.00386761	1.93381e-14	2.32398e-11	2.97979e-11	0.0648975	77.9914	0.0832111
PC	PC(18:0_9:0;O)	PC-18_0-9_0al-171-1	HQC	RP_C8	0.812	ES-	[M-OAc]-	15	40	736.4	171	185.304	xPC-15_0-18_1-288-1		0.00227057		1	0.00227057	1.13528e-14	2.32398e-11	2.97979e-11	0.0380995	77.9914	0.0488509
PC	PC(18:1/18:1)	PC-18_1-18_1-281-1	HQC	RP_C8	2.5089	ES-	[M-OAc]-	15	40	844.607	281.249	3746.53	xPC-15_0-18_1-288-1		0.045907		1	0.045907	2.29535e-13	2.32398e-11	2.97979e-11	0.770307	77.9914	0.987682
PC	PC(18:1_18:2)	PC-18_1-18_2-279-1	HQC	RP_C8	2.094	ES-	[M-OAc]-	15	40	842.592	279.233	1496.61	xPC-15_0-18_1-288-1		0.0183382		1	0.0183382	9.16912e-14	2.32398e-11	2.97979e-11	0.307711	77.9914	0.394545
PC	PC(18:2/18:2)	PC-18_2-18_2-279-1	HQC	RP_C8	1.7287	ES-	[M-OAc]-	15	40	840.576	279.233	1011.33	xPC-15_0-18_1-288-1		0.012392		1	0.012392	6.19602e-14	2.32398e-11	2.97979e-11	0.207935	77.9914	0.266613
